# Supplementary material for: Vocational rehabilitation for people with multiple sclerosis: A systematic scoping review of international evidence
Source: PLoS One. 2026 May 27;21(5):e0350122. doi: 10.1371/journal.pone.0350122 (PMC13215546; doi:10.1371/journal.pone.0350122)
Supplement: S3 Table — Full data extraction form including articles information, population and intervention characteristics, and stakeholder opinions. (XLSX) [file pone.0350122.s003.xlsx]

## Sheet: Articles
Author, first name	Year of publication	Country	Study design	RCT = 1	Control group
Aarts et al	2024	Netherland	Protocol	1	Usual
Arntzen et al	2023	Norway	Pilot RCT	1	Usual
Chiu et al	2013	USA	Observational	0
Chiu et al	2015	USA	Observational	0
De Dios Perez et al	2025	UK	Mixed-method	0
De Dios Perez et al	2025	UK	Protocol	1	Usual
De Dios Perez et al	2024	UK	Protocol	0
De Dios Perez et al	2023	UK	Mixed-method	0
Dettmer et al	2022	Germany	Observational	0
Dorstyn et al	2022	Australia	Pilot RCT	1	Waitlist
Dorstyn et al	2018	Australia	RCT	1	Waitlist
Dorstyn et al	2017	Australia	Pilot study	1	Waitlist
Hartvedt et al	2024	Norway	Qualitative study	0
Inge et al	2016	USA	Observational	0
Jellie et al	2014	UK	Qualitative study	0
Meyer‑Moock et al	2022	Germany	Protocol	1	Waitlist
Nornematolahi et al	2013	Iran	Semi-experimental	0
Rumrill et al	1997	USA	Semi-experimental	0
Rumrill et al	2013	USA	Mixed-method	0
Rumrill et al	1996	USA	Comparative study	0
Stimmel et al	2023	USA	RCT	1	Usual
Stimmel et al	2020	USA	Pilot RCT	1	Usual
Strauser et al	2018	USA	Case study	0
Sweetland et al	2014	UK	Case study	0
Tansey et al	2015	USA	Observational	0
van der Mei et al	2024	Australia	Protocol	1	Usual
Vonck et al	2023	Belgium	Mixed-method	0
Wickstrom et al	2016	sweeden	Observational	0

## Sheet: Population 
Author, first name	Year of publication	Participants	N (Total)*	F (n,%)	Age** (Total)	Origins	Level of education	Marital status	Occupational status	EDSS (mean, SD)	MS phenotype	Disease duration
Aarts et al.,	2024	pwMS with mild cognitive impairment and EDSS < 6	270	NA	NA	NA	NA	NA	NA	NA	NA	NA
Arntzen et al.,	2023	pwMS with EDSS ≤ 3.5	29	21, 72%	NR	NR	NR	NR	Usual care: Employed = 12 (92.3%), Not employed = 1 (7.7%). CoreDISTparticipation = Employed = 12.0 (80.0%), 3 (20.0%)	Usual care: 1.7 (SD : 1.1). CoreDISTparticipation: 1.8 (SD 0.9)	Usual care: PP-MS = 2 (15.4%), RR-SP = 11 (84.6%). CoreDISTparticipation = PP-MS = 0 (0%), RR-MS = 15 (100%)	Usual care: 12.0 (SD : 11.2). CoreDISTparticipation: 10.4 (SD : 7.8)
Chiu et al.,	2013	pwMS	1920	1321, 69%	42.6 (10.9)	European American = 1420 (74.0%), African American = 376 (19.6%), Native American = 23 (1.2%), Asian American = 16 (0.8%), Hispanic American = 85 (4.4%).	Less than high school = 105 (5.5%), completed high school = 574 (29.9%), Post-secondary/associate = 733 (38.2%), college degree or higher = 508 (26.5%)	NR	NR	NR	NR	NR
Chiu et al.,	2015	pwMS	8.715	5901, 68%	16 - 64	6,551 (75%) were European American, 1,580 (15%) were African American, 430 (5%) were Hispanic/Latino, 80 (1%) were American Indian, and 74 (1%) were Asian	NR	NR	unemployed (72 %); employed (28%)	NR	NR	NR
De Dios Perez et al.,	2025	pwMS, employers and heatlh professionals	26	13,65%***	48.6 (7.4)***	White British = 15 (75%), White other = 2 (10%), Black British = 2 (10%); Asian British = 1 (5%)	A Levels = 3 (15%), College = 6 (30%), Degree = 4 (20%), Postgraduate = 6 (30%), Other = 1 (5%)	In a relationship = 11 (55%), single = 6 (30%), divorced = 2 (10%), not provided = 1 (5%)	Employment type: Public = 10 (50%), Private = 8 (40%), Self-employed = 2 (10%).	4.45 (2.33)	PP-MS = 1 (5%), SP-MS = 5 (25%), RR-MS = 14 (79%)	NA
De Dios Perez et al.,	2025	pwMS and employers	60	NA	NA	NA	NA	NA	NA	NA	NA	NA
De Dios Perez et al.,	2024	pwMS, employers and heatlh professionals	30	NR	NA	NA	NA	NA	NA	NA	NA	NA
De Dios Perez et al.,	2023	pwMS, employers and heatlh professionals	22	12, 80%***	46.13 (9.58)***	White British = 14 (93.33%), Black British Caribben = 1 (6.67%)	A Levels = 4 (26.67%), Higher National Diploma = 4 (26.7%), College = 3 (205), Degree = 3 (20%), Postgraduate = 1 (6.67%).	Single = 1 (6.67%), in a relationship = 12 (80%), divorced/separated = 2 (13.33%)	Employed = 15 (100%), Not employed = 0 (0%)	NR	SP-MS = 6 (40%), RR-MS = 9 (60%)	NR
Dettmer et al.,	2021	pwMS	64	43, 67%	48.9 (8.7)	NR	NR	NR	White collar = 86%, Blue collar = 9 (14%)	3.8 (1.0 - 6.5)	PP-MS = 11 (17%), SP-MS = 10 (16%), RR-MS = 43 (67)	14.7±9.5
Dorstyn et al.,	2022	pwMS and mentors	29	11, 79%	45.4 (9.5)	NR	Some high school = 1 (3.5%), completed high school = 3 (10.3%), post-secondary diploma or certificate = 8 (27.6%), undergraduate degree = 10 (34.5), postgraduate degree = 7 (24.1%)	Partnered = 18 (62.1%), Not partnered = 11 (37.9%)	Employed = 28 (96.5%), unemployed = 1 (3.5%)	NR	PP-MS = 1 (3.5%), SP-MS = 17.2%, RR-MP = 23 (79.3%)	(Median) = 115 [49-180] months
Dorstyn et al.,	2018	pwMS	95	81, 85%	41.30 (9.8)	NR	High school completion = 17 (18%), degree or diploma = 60 (63%), Other (eg. Trade qualification) = 14 (15%)	Married/de facto 71 (75%)	Employed (looking for new work) = 73 (77%), not employed = 22 (23%)	NR	PP-MS = 1 (1%), SP-MS = 5 (5%), RR-MP = 84 (88%), RP-MS = 1 (1%), Don't know = 4 (4%)	NR
Dorstyn et al.,	2017	pwMS	29	27, 93 %	44.4 (9.2)	NR	Some high school = 6 (20.7%), high school completion = 3 (10.3%), undergraduate degree or diploma = 14 (48.3%), postgraduate degree = 5 (17.2%), other (e.g., trade qualification) = 1 (3.4%)	Married/partnered = 20 (69.0%), single/not partnered = 9 (31.0%)	Employed (paid work) = 17 (58.6%), unemployed = 12 (41.3)	NR	PP-MS = 0 (0%), SP-MS = 2 (6.9%), RP-MS = 2 (6.9%), RR-MS = 25 (86.2%)
Hartvedt et al.,	2024	pwMS with mild to moderate disability	26	20, 23%	48.5 (8.3)	NR	Some high school = 6 (20.7%), high school completion = 3 (10.3%), undergraduate degree or diploma = 14 (48.3%), postgraduate degree = 5 (17.2%), other (e.g., trade qualification) = 1 (3.4%)	Married/partnered = 20 (69.0%), single/not partnered = 9 (31.0%)	Employed (paid work) = 17 (58.6%), unemployed = 12 (41.3)	NR	PP-MS = 0 (0%), SP-MS = 2 (6.9%), RP-MS = 2 (6.9%), RR-MS = 25 (86.2%)	8.5
Inge et al.,	2016	pwMS	6.865	NR	25 - 64	NR	NR	NR	NR	1.73 (SD : 0.99)	PP-MS = 1, RRMS = 25	NR
Jellie et al.,	2014	pwMS	19	15, 79%	24 - 63	NR	NR	NR	NR	NR	NR	NR
Meyer‑Moock et al.,	2022	pwMS	NA	NA	NA	NR	Degree = 15 (79%); A levels 2 (7%) Secondary education 1 (4%) Post-graduate 1 (4%)	NR	NR	NR	PP-MS = 3 (16%), SP-MS = 2 (7%), RR-MS = 14 (74%)	NR
Nornematolahi et al.,	2013	pwMS with EDSS grade 1 to 5	45	45, 100%	20 - 50	NA	NA	NA	NA	NA	NA	NA
Rumrill et al.,	1998	pwMS	37	NR	NR	NR	NR	NR	NR	NR	NR	4±1
Rumrill et al.,	2013	pwMS	41	NR	46.9 (8.4)	Group 1 (n = 23). White = 83%, not white = 17%. Group 2 (n = 14). White = 79%, not white = 21%	Group 1 Rumrill has written "Well educated"= 14 years. Group 2 = mean 14 years	NR	NR	NR	NR	Group 1 = 12. Group 2 = 12
Rumrill et al.,	1996	pwMS and other neurologic conditions	NA	NA	NR	Caucasians = 35 (85%), African American = 6 (15%)	Graduate degree = 26 (63%), no graduate degree = 9 (37%)	Married = 21 (51%), not married = 20 (49%)	Employed = 24 (59%), not employed = 17 (41%)		NR	14.8 (8.0)
Stimmel et al.,	2023	women with MS	118	118, 100%	NR	NA	NA	NA	NA	NA	NA	NA
Stimmel et al.,	2020	women with MS	49	49, 100%	43 (10.4)	Standard-care intervention. White = 17(73.9%), afrincan american = 4 (4.3%), hispanic = 3 (13.0%), Other = 2 (8.7%). Experimental intervention. White = 24 (72.7%), African American = 2 (6.1%), Hispanic = 3 (9.1%), other = 12.2%	Standard-care intervention (n = 23). Mean = 15.1 years (SD = 2.1). Experimental intervention (n = 33) = 15.3 (1.7).	Standard-care intervention. Married/cohabiting = 14 (60.8%), single/engaged = 2 (8.7%), divorced/separated = 6 (26%), widowed = 1 (4.3%). Experimental intervention. Married/cohabiting = 19 (57.6%), single/engaged = 11 (33.3%), divorced/separated = 2 (6.1%), widowed = 1 (3.0%)	Standard-care intervention. Employed =100%. Experimental intervention. Employed = 100%	NR	NR	Standard-care intervention: 9.8 (8.3%). Experimental Intervention = 8.5 (7.9)
Strauser et al.,	2018	pwMS	1	0	50 (0)	25 (83.3%) white; other 5 (16.7%)	High school or less 4 (13.3%); at least some college 26 (86.7%)	19 (63.3%) Married/cohabiting; 6 6 (20.0%) single/engaged; 3 (10.0%) divorced; 2 (6.7%) widowed	NR	NR	NR	9.1 (SD = 8.2)
Sweetland et al.,	2014	pwMS	2	1	32 - 54	NA	NA	NA	NA	NA	NA	NA
Tansey et al.,	2015	pwMS	1920	1321, 69%	NR	NR	NR	NR	Employed = 2 (100%)	NR	RR-MP = 2 (100%)	NR
Van der Mei et al.,	2024	pwMS	NA	NA	NA	1,420 (74%) European Americans, 376 (19.6%) African Americans, 85 (4.4%) Hispanic or Latino Americans, 23 (1.2%) Native Americans, and 16 (0.8%) Asian Americans.	NR	NR	NR	NR	NR	NR
Vonck et al.,	2023	pwMS and employers	223	NR	NR	NA	NA	NA	NA	NA	NA	NA
Wickstrom et al_North_a.,	2016	pwMS living in north Sweden	175	116, 66%	42 (11.5)	NR	NR	NR	Employed = 118 (100%)	NR	NR	NR
Wickstrom et al_South_b.,	2016	pwMS living in south Sweden	168	1.2071	44 (10.9)	NR	Incomplete primary school = 2 (1%), primary school = 10 (6%), 2-4 years secondary school = 65 (41%), university = 82 (52%)	NR	Employed = 124, not employed = 56	Median = 2 (1.0-3.5)	PP-MS = 18 (10%), RR-PM = 127 (73%), SP-MS = 30 (17%)	11 (7.8)

## Sheet: Interventions
Author, first name	Year of publication	Setting	Duration	Name of intervention	Description	Rehabilitation	Educational	Reasonable accomodations	Goal-oriented intervention	Person-centred/individualised plan	Symptoms management and awarness on MS	Rehabilitation on functions	Stress or mood management and coping strategy training	Balance work-daily life	Training in communication	Communication diagnosis support	Training in vocational skills	Councelling in reasonable accomodation	Provision of reasonable accomodation	Peer support	Referral to other resources related to job support	Information related to the job market	Support in career planning	Information on legal rights	Professionals	Aim	Outcome	Main findings
Arntzen et al	2023	outpatients clinics with outdoors session	8 weeks	The coreDIST	The coreDIST participation foresee intelinked phases involving digital communications with a MS nurse regarding work difficulties, needs and potential facilitators; a physiotherapy physical assessment, and physioterapist-driven outdoor sessions conducting GroupCoreDISTexercises; Consultations with the employer regarding work, physical activity and potential adaptation.	1	0	0	0	1	0	1	0	0	0	0	0	0	0	0	0	0	0	0	Life-style coach and work and a trained work coach	Job retention	Feasibility of the intervention in terms of process, resources, management, and scientific outcomes	The primary feasibility metric outcomes demonstrated the need for minor adjustments in regard to the content of the intervention and increasing the number of staff.
Aarts et al	2024	outpatients clinics	4 months	Strengthening the mind	strengthening the mind’ – a work-focused intervention combining the capability approach and the participatory approach in one-on-one coaching by trained work coaches who have MS themselves	1	0	0	1	1	1	0	0	1	0	0	1	0	0	1	0	0	0	0	MS nurse, physioterapist and generalists	Job retention	Quality of life	NA
Chiu et al	2013	VR agency	NR	NR	VR service included assessment of needs, VR counseling and guidance, diagnosis and treatment, rehabilitation technology, job placement Assistance, transportation, job search, assistance information and referral, on-the-Job supports, maintenance, training, college or university training, occupational/vocational training, job readiness training, technical assistance disability related augmentative …	1	1	1	0	1	1	1	0	1	1	1	1	1	1	0	0	0	0	0	VR agency professionals	job access, return and retention	Employment status: competitive employment	VR services are positively associated with pwMS successfully employed after intervention
Chiu et al	2015	VR agency	NR	NR	Rehabilitation technology services (assistive technology and job accomodations) offered by VR agencies in the USA	0	0	1	0	1	0	0	0	0	0	0	0	1	1	0	0	0	0	0	VR agency professionals	job access, return and retention	Employment status: competitive employment	Rehabilitation technology is an effective intervention to promote job retention outcomes among workers with MS
De Dios Perez	2025	Mix-methods	12 weeks	NR	This goal-oriented intervention is based on the individual's needs. It comprises separate programmes for participants and employers. Topics covered for people with MS include: Understanding MS; Advice on reasonable adjustments; Support for requesting reasonable adjustments; Fatigue management; Managing cognition at work; Information about legal rights; Diagnosis disclosure; Long-term career plann…	1	1	1	1	1	1	0	1	0	1	1	1	1	0	0	1	0	1	1	Occupational therapist	Job retention	Feasibility was assessed by recruitment rates, compliance,and practicality of delivery. Acceptability was assessed with post-intervention interviews	Recruitment and training an OT was challenging. Factors affecting intervention adherence included annual leave and family responsibilities. VR was associated with improved vocational goal attainment post-intervention and at follow-up
De Dios Perez	2025	Online	6 months	NR	This goal-oriented intervention is based on the individual's needs. It comprises separate programmes for participants and employers. Topics covered for people with MS include: Understanding MS; Advice on reasonable adjustments; Support for requesting reasonable adjustments; Fatigue management; Managing cognition at work; Information about legal rights; Diagnosis disclosure; Long-term career plann…	1	1	1	1	1	1	0	1	0	1	1	1	1	0	0	1	0	1	1	MS charities employees	Job retention	NR	NA
De Dios Perez	2024	Online	12 weeks	NR	This intervention involves a three-month job retention intervention including an initial interview, vocational goal setting, and up to 10 h of individually tailored support dependent on the needs and/or goals of the person with multiple sclerosis. Education about multiple sclerosis, legal rights, support with disclosure, symptomps management, advice about reasonable adjustments, employer engageme…	1	1	1	1	1	1	0	1	0	1	1	1	1	0	0	1	0	1	1	Occupational therapist or psychologist	Job retention	NR	NA
De Dios Perez et al	2023	Online	12 weeks	NR	Understanding MS, Education about legal rights, support with disclosure, fatigue management, signposting with with local and national resources, advice about RA, emmployer engagement, cognition in MS, MS and emotions, long-term career planning, refferals	1	1	1	1	1	1	0	1	0	1	1	1	1	0	0	1	0	1	1	Psychologist	Job retention	Feasibility: recruiting, time to recruit the sample, practical attrition and dropouts reasons, pprpriateness of methods and procedures	The intervention was feasible to deliver. There was a significant positive impact on goal attainment immediately following VR
Dettmer et al	2021	Neurological inpatients clinics	3 to 4 weeks	NR	VR as an add-on to the standardized program of physiotherapy, occupational therapy, speech pathology and psychological therapy	1	0	0	0	0	0	0	0	0	0	0	0	0	0	0	0	0	0	0		job access, return and retention	subjective fatigue	Cognitive fatigability measured with Tonic Alertness can predict employment status better than self perception of fatigability measured with the FSMC 3 months after rehabilitation
Dorstyn et al	2022	Online	8 weeks	The MS JobSeek	The MS JobSeek consist in 7 online information modules and discussion with peer-mentors. Modules cover the following themes: Information on MS and Job; finding the right job; resume writing and applications letter; successfull job interview; maintaining work; career development and planning	1	1	0	0	0	0	0	0	0	0	0	0	0	0	1	1	1	1	1	Mentors and psychologist	Job access	Feasibility: forum engagement and satisafaction and job searchbehaviour, efficacy and quality of life	Findings support the feasibility of the intervetion. However attirtionr ates were reported (43%) and no group or time effect is reported. pwMS valued the utility of the programme
Dorstyn et al	2018	Online	4 weeks	The Work and MS package	The Work and MS package covers social, psychological, legal, and medical needs related to work. The package contained seven pdf documents: an introductory module and six learning modules. This included links to vocational and psychological resources, government legislation, jobseeking webpages and mobile healthcare applications. Optional homework tasks were incorporated into the modules with oppo…	0	1	0	0	0	0	0	0	0	0	0	0	0	0	0	1	1	1	1	Psychologist	Job access	Vocational interest and self-efficacy in job-seeking activities	pwMS who accessed the work and MS intervention reported an improved confidence in their career goals (MVS)
Dorstyn et al	2017	Online	4 weeks	The Work and MS package	The Work and MS package covers social, psychological, legal, and medical needs related to work. The package contained seven pdf documents: an introductory module and six learning modules. This included links to vocational and psychological resources, government legislation, jobseeking webpages and mobile healthcare applications. Optional homework tasks were incorporated into the modules with oppo…	0	1	0	0	0	0	0	0	0	0	0	0	0	0	0	1	1	1	1	VR agency professionals (NR)	Job access	Vocational self-efficacy and identity, life orientation and mood	The findings provide preliminary support for the utility of a job-information resource, ‘Work and MS’, to augment existing employment services. Significant effects are reported for vocational self-efficacy, identity, and optimism
Hartvedt et al.,	2024	outpatients clinics with outdoors session	8 weeks	The coreDIST	The coreDIST participation foresee intelinked phases involving digital communications with a MS nurse regarding work difficulties, needs and potential facilitators; a physiotherapy physical assessment, and physioterapist-driven outdoor sessions conducting GroupCoreDISTexercises; Consultations with the employer regarding work, physical activity and potential adaptation.	1	0	0	0	1	0	1	0	0	0	0	0	0	0	0	0	0	0	0	Neuropsychologist, Physioterapist and Occupational therapist	Job retention	Feasibility of physical acitivities within the workplace and the perceived effect on work abilities	Physical activities in the workplace is feasible in the workplace, and employers evaluate as effective for self-perception and work capabilities
Inge et al	2016	VR agency	NR	NR	VR service included assessment of needs, VR counseling and guidance, diagnosis and treatment, rehabilitation technology, job placement Assistance, transportation, job search, assistance information and referral, on-the-Job supports, maintenance, training, college or university training, occupational/vocational training, job readiness training, technical assistance disability related augmentative …	1	1	1	0	1	1	1	0	1	1	1	1	1	1	0	0	0	0	0	VR agency professionals	Job access, return and retention	Employment outcomes achieved by pwMS	Within the study period, approximately 2,006 cases (representing 29% of the total case closures of individuals with MS) were closed with an employment outcome. The mean weekly hours of employment for PwMS was approximately 26.5 hours, and the mean weekly earnings was approximately $440. The mean case service expenditure per person for persons with MS who achieved employment outcomes ranged from $…
Jellie et al	2014	University hospital	NR	NR	This intervention consist in a goal oriented intervention with an individualized plan which could comprise rehabilitation and education on legal obligations. Depending on needs, participants may be reffered to neuropsychology, physioterapy, and the Access to Work Scheme	1	1	1	1	1	0	1	0	0	0	0	0	1	0	0	0	0	0	1	Neuropsychologist, Physioterapist and Occupational therapist	Job access, return and retention	Participants prospective of VR interventions	Participants reported the VR interventions as effective, in particular for the understanding of the impact of MS on work abilities and the support to manage them
Meyer‑Moock et al	2022	outpatients clinics	24 months	MSnetWork-study	This intervention is based on participant's needs. Depending by subjectives work-related needs, the neurologist can activate different programs: disease education, rehabilitation of functions, psychosocial and legal counselling.	1	1	0	0	1	1	1	0	0	0	0	0	0	0	0	0	0	0	1	Neurologists, occupational health and rehabilitation physicians, psychologists, and social insurance suppliers	Job retention	Number of sick leave days	NA
Nornematolahi et al	2013	NR	8 weeks	NR	This intervention consist in an acqautic aerobic training with intensity of 50 to 60 of maximum heart rate 3 sessions a week	1	0	0	0	0	0	1	0	0	0	0	0	0	0	0	0	0	0	0	Physioterapist	Job retention	work-related quality of life	water aerobic exercise significantly improved quality of work life and in the experimental group and improved the mean score of quality of work life in pwMS on the average of 9.28 per cent. Doing selected water aerobic exercise improves the quality of work life and in pwMS
Rumrill et al	2013	VR agency	NR	NR	Reasonable accomodations provided includes: schedule modification; equipment/assistive technology (e.g., enlarged computer screen, scooter, voice activated software); Climate control/Air conditioning Reassignment/Reduction of hours; ADA/Disclosure information; Physical accessibility	0	0	1	0	0	0	0	0	0	0	0	0	1	1	0	0	0	0	0	NR	job access, return and retention	Current employment status and accomodation experience	60% of pwMS who had received a rasonable accomodations were still working from 10 to 15 years after adjustments. The low cost-accomodations were the most frequently implemented by employers
Rumrill et al	1998	MS society chapter	NR	The Career Possibilities Project	The Career Possibilities Project involves the administration of telephone consultations with a rehabilitation specialist, with the aim of ascertaining the participants' vocational goals and past employment experience. Following the conclusion of the consultations, participants are presented to an employer in their field of interest with a view to facilitating their access to employment. Furthermo…	0	1	1	1	1	0	0	0	0	0	0	0	1	0	0	0	1	1	0	NR	Job access	Accomodation self-efficacy, employability maturity and employment status	11 out of 37 pwMS were successfully re-entered within the workforce.
Rumrill et al_a	1996	Patient foundation and research university center	NR	The MS back to work	The MS back to work - Operation Job Match focused on support job placement of pwMS, enhacing their proficiency in job seeking and providing assistance from the employment community to develop a variety of career options. It is part of the Job Raising Program	0	1	0	0	0	0	0	0	0	0	0	0	0	0	0	1	1	1	0	NR	Job access	NR	The success of this initiative lies in its adaptability. It has been conducted and replicated in numerous locations of the Society Chapter nationwide
Rumrill et al_b	1996	Patient foundation and research university center	10 weeks	The job raising program	The job raising program provides direct services and information pointing to: assertiveness, interviewing skills, resue writing, job market, diagnosis disclosure, self-assessment strategy and mutual support, and stress and coping management	1	1	0	0	0	0	0	1	0	1	1	1	0	0	0	0	1	0	0	VR agency professionals	job access, return and retention	NR	The most salient component of the intervention was the networking between disability groups, rehabilitation centres and employers
Rumrill et al_c	1996	Patient foundation and research university center	NR	The return-to-work program	The return-to-work program is a small-group intervention which intend to support pwMS in overcoming disability benefit restriction and employer stereotypes regarding pwMS and motivates participants in return to work after acute phase and support them in accepting diagnosis. They also were assigned to mentors expert in their job field	1	1	0	0	0	1	0	0	0	0	0	0	0	0	1	0	0	1	0	NR	Job return	NR	The programme provides assistance to individuals who elect to re-enter the workforce. The provision of timely informational and educational support is of paramount importance
Rumrill et al_d	1996	MS society chapter	NR	The Career Possibilities Project	The Career Possibilities Project involves the administration of telephone consultations with a rehabilitation specialist, with the aim of ascertaining the participants' vocational goals and past employment experience. Following the conclusion of the consultations, participants are presented to an employer in their field of interest with a view to facilitating their access to employment. Furthermo…	0	1	1	1	1	0	0	0	0	0	0	0	1	0	0	0	1	1	0	Psychologist	Job access	NR	Seminar within the Career Possibilities Project increased confidence in the job search process, in the frequency of job-seeking activities, and optimism prospective about the future of their carreer in unemployed pwMS
Stimmel et al	2023	Tertiary care MS center	12 months	NR	Neuropsychological intervention for employed women; NPS in person feedback and case managment	1	0	0	0	0	1	0	0	0	0	0	0	0	0	0	0	0	0	0	Psychologist	Job retention	Maintenance of employment status, treatment recommendations adherence and symptoms improvement	Employment status did not differ between the experimental and control groups, but adherence to treatment was significantly higher in the experimental group
Stimmel et al	2020	Tertiary care MS center	12 months	NR	Neuropsychological intervention for employed women; NPS in person feedback and case managment	1	0	0	0	0	1	0	0	0	0	0	0	0	0	0	0	0	0	0	Occupational therapist	Job retention	Feasibility (enrollment and attrtion rates) and acceptability (benefits form interventions) of VR and evaluations of symptomps change	97% rated the intervention as beneficial and the intervention was feasible. However, there was a high drop-out rate (6 out of 22)
Strauser et al	2018	NR	NR	The Illinois work and well-being model	The Illinois work and well-being model is oriented to career development for pwMS based on contextual domain, considering personal and enviromental factors. Practitioner may provides direct service vocational councelling, self-advocacy training, job accomodation strategy to promote vocational identity, refferal to other specialist to manage symtomps and stress	1	1	1	0	0	0	0	1	0	0	0	0	1	0	0	1	0	0	1	NR	Job retention	NA	Effective interaction between multiple domains were seen as a jey aspect in VR
Sweetland et al	2014	Outpatients centers	9 h	NR	This intervention consist in: assessment of needs, support in diagnosis disclosure at work, enviromental evaluation of workplace, meetings to discuss options for individuals and employers	1	0	1	0	1	0	0	0	0	0	1	0	1	0	0	0	0	0	0	Occupational therapist	Job return and retention	NR	Both subjects were effectively reintegrated into the workforce after the intervention. Early support and education about disability management at work alleviated concerns and worries of pwMS.
Tansey et al	2015	VR agency	NR	NR	VR service included assessment to evaluate the individual employment plan, diagnosis and treatment of impairments, VR counseling and guidance, college or university training, occupational/vocational training, on-the-job training, basic academic remedial or literacy training, job readiness training, augmentative skills training, miscellaneous training, job search assistance, job placement assistan…	1	1	1	0	1	1	1	0	1	1	1	1	1	1	0	0	0	0	0	VR agency professionals	job access, return and retention	Service utilization and difference in service utilization between job seekers and employed pwMS	Job seekers are more likely to receive services focused on job orientation and training, while employed pwMS received career stabilisation interventions such as assistive technology or accommodation services. These services, provided by VR federal agencies, reduce the disparity between the average workers in the USA and the outcome achieved by VR agencies
Van der Mei et al	2024	Online	10 weeks	The MS WorkSmart	The MS WorkSmart intervention package includes access to MS WorkSmart, access to the My SymptoMS app, coaching support via Zoom/telephone and access to a closed Face book group. MS WorkSmart consists of nine modules: 1)General introduction to MS and work; 2) Symptom management; 3) Effective comunication; 4) Discolosure diagnosis at work; 5) effectively communicating factual information; 6)Transfo…	1	1	0	0	0	1	0	0	1	1	1	0	0	0	0	0	0	1	1	Psychologist	Job retention	Feasibility and acceptability of intervention measured with recruitment and eligibility data, retention and missing on data collection, acceptability of intervention areas and adherence	NA
Vonck et al	2023	Online	NR	Online MS toolkit	Online MS toolkit which consist in a screening tool to detect work difficulties and monitor them over time and in a dashboard which helps pwMS to find information in a quick and easy way related to work difficulties. It can be consulted either by professionals or pwMS	0	1	0	0	0	0	0	0	0	0	0	0	0	0	0	1	0	0	0	NR	job access, return and retention	NA	MS toolkit: screening tool and dashboard
Wickstrom et al_North_a	2016	outpatients centers	3 weeks	NR	3-week long comprehensive rehabilitation course with a follow-up week after 6months. This course equips the patients with work-promoting tools	1	0	0	0	0	0	1	0	0	0	0	0	0	0	0	0	0	0	0	NR	Job retention	Work ability	Proportions of pwMS who remain in the workforce were higher in the north compared with southern populations
Wickstrom et al_South_b	2016	outpatients centers	6 weeks	NR	A brief information course consisting of a weekly 3 hours session during a period of 6 weeks, in the early stages of the disease.	0	1	0	0	0	0	0	0	0	0	0	0	0	0	0	0	1	0	1	NR	Job retention	Work ability	Proportions of pwMS who remain in the workforce were higher in the north compared with southern populations
Legend						23	21	14	8	16	13	9	6	5	9	10	9	14	5	3	10	8	12	12
	Article removed from data synthesis - Intervention already included in other articles
NR = Not reported
NA = Not applicable; Interview conducted before or without a VR intervention delivered
0 = criteria not satisfied

## Sheet: Opinions_Stakeholder
Author, first name	Year of publication	Labels Themes participants (in case of qualitative study)	Labels Themes healthcare professionals	Opinions healthcare professionals	Opinions of Individuals
Aarts et al	2024	NR	NR	NR	NR
Arntzen et al	2023	NR	NR	NR	NR
Chiu et al	2013	NR	NR	NR	NR
Chiu et al	2015	NR	NR	NR	NR
De Dios Perez et al	2025	NR	NR	Improved understanding of MS and employees’ needs, supported by practical information; perception that employees gained confidence and agency when negotiating work adaptations; HCPs recognize vocational support as clinically relevant; remote delivery is seen as facilitating adherence and continuity, and highlighting the importance of intervention timing; recognition that organisational culture sh…	Access to a type of support not previously available; Valued the flexibility and reduced burden of remote delivery; Perceived the approach as more personalised than standard NHS Empathic, knowledgeable, and trustworthy approach of HCP; Substantial benefit when support is aligned with personal timing Substantial benefits in supportive organisations, including an enhanced sense of value and more ef…
De Dios Perez et al	2025	NR	NR	NR	NR
De Dios Perez et al	2024	NA	NA	NA	NA
De Dios Perez et al	2023	Context; Employer Engagement; Empowerment through knowledge; Intervention components and attributes (subthemes: support received; tailoring the intervention, and the therapist's attributes).	Context; Employer Engagement; Empowerment through knowledge; Intervention components and attributes (subthemes: support received; tailoring the intervention, and the therapist's attributes).	The healthcare professionals believed that there is a need to provide VR for people with MS; however, they lacked the know ledge and confidence to advise about work: As doctors, I think it would be very tricky for us to also have that expertise, and be confident enough to deliver those interventions, when it is outside our area of expertise. (HCP_03) In general, the employers reported not knowing…	The interviews lasted for 37 min on average (SD ¼ 16.26). Two participants with MS and one employer were lost to follow-up and therefore, did not participate in the interview. The demographic characteristics of the participants who completed the interviews are presented in Table 5 (employers and healthcare professionals) and Table 8 (participants with MS). The themes identified in the post-interv…
Dettmer et al	2022	NR	NR	NR	NR
Dorstyn et al	2022	NR	NR	NR	NR
Dorstyn et al	2018	NR	NR	NR	NR
Dorstyn et al	2017	Effectiveness of Online Learning; Role of Multimedia and Personalisation in E- Learning; Relevance and applicability of Job-related resources, User Feedback, Legal and Workplace Issues, Barriers to Online Learning; Critique of Mental Health Assessments.	NR	NR	The Work and MS package was initially trialed for its format, con tent and readability with a convenience sample of eight adults recruited via the MS Society of South Australia and the Northern Territory. The seven females and one male had an average age of 49 years (SD ¼ 7, range ¼ 37 to 57 years) and had been diagnosed with relapsing-remitting MS (n ¼ 3) or secondary progressive MS (n ¼ 3) – tw…
Hartvedt et al	2024	Meaningfulness of physical activity for work; Balancing daily life, physical activity and work when energy is low; Leisure physical activity during work hours is beneficial but challenging to implement	NR	NR	Based on the analyses, three categories were developed: “Meaningfulness of physical activity for work”, “Balancing daily life, physical activity and work when energy is low”, and “Leisure physical activity during work hours is beneficial but challenging to implement”. The findings are presented as analytic texts condensed from the interviews and supported by relevant quotations from the participa…
Inge et al	2016	NR	NR	NR	NR
Jellie et al	2014	Understanding my symptoms and their management in the workplace; Removing my anxieties; Understanding and influencing my employer; Managing my loss of confidence, Having professional support.	NR	NR	Data analysis revealed five key themes relating to the impact of the VR intervention. These were: Understanding my symptoms and their management in the workplace; Removing my anxieties; Understanding and influencing my employer; Managing my loss of confidence and Having professional support. In the first meeting of the VR intervention participantswere encouraged to explore their MS within the wor…
Meyer‑Moock et al	2022	NA	NA	NA	NA
Nornematolahi et al	2013	NR	NR	NR	NR
Rumrill et al	1998	NR	NR	NR	At the end of each APT seminar (part of the Group 1 intervention), collaborating employers rehabilitation counselors and Group 1 participants were asked to evaluate the half day activity. On a Likert scale of 1 (very poor) to 5 (excellent), they rated the overall program very favorably (mean = 4.8). Similarly high mean ratings were given for specific phase of the seminar - including interview tip…
Rumrill et al	2013	NR	NR	NR	NR
Rumrill et al	1996	NR	NR	NR	NR
Stimmel et al	2023	NR	NR	NR	NR
Stimmel et al	2020	NR	NR	NR	The acceptability of additive interventions (in-person feedback and care-coordinator phone calls) following a neuropsychological testing intervention for employed women with multiple sclerosis was examined. While the overall study dropout rate was high (39%), and almost exclusively occurred prior to neuropsychological testing, attrition was similar between groups. This suggests that these additiv…
Strauser et al	2018	NR	NR	NR	NR
Sweetland et al	2014	NR	NR	NR	NR
Tansey et al	2015	NR	NR	NR	NR
van der Mei et al	2024	NA	NA	NA	NA
Vonck et al	2023	NA	NA	NA	NA
Wickstrom et al	2016	NR	NR	NR	NR
Legend
NR = Not reported
NA = Not applicable; Interview conducted before or without a VR intervention delivered

## Sheet: Feasibility
Author, first name	Year of publication	Assessed for eligibility (n)	Excluded (n) - with reasons	Included (n)	Drop out - with reasons	Recruitment rates	Retention rates	Appropriateness of eligibility criteria	Compliance with protocol
Aarts et al	2024	NA	NA	NA	NA	NA	NA	NA	NA
Arntzen et al	2023	35	6 (not meeting inclusion criteria = 2); declined to participate = 4)	29. Allocation to intervention = 15; received allocated intervention week 1-5 = 15. Allocation to control group standard care = 14. Allocation week 7-10: continued intervention (received allocation intervention n = 13, did not receive intervention = 2 [1 = knee injury, 1 = ill]). Continued control group standard care = 13.	Follow-up week 6. Lost intervention = 0, lost (drop out) = 1 (private reasons). Follow-up week 11. Lost intervention = 0 (give reasons); discontinued intervention week 7-10 = 2 [1 = knee injury; 1 = ill].	low (34%) to invitation to take part in the research.	High intervention group: 15/15 and control group: 13/14.	Adequate: the sample was representative of the target population.	Indoor sessions: a mean compliance of 85%; mean 6.8 sessions of eight possible sessions per person. Outdoor sessions: moderate 57.3% attendance, mean 4.6/8 sessions per person. Digital multidisciplinary meetings: 100%.
Chiu et al	2013	NA	NA	NA	NA	NA	NA	NA	NA
Chiu et al	2015	NA	NA	NA	NA	NA	NA	NA	NA
De Dios Perez et al	2025	36	16; 1 ineligible because he/she did not have an official diagnosis of MS. The other 15 were not recruited for reasons unrelated to eligibility: 1) Did not respond to email = 8; 2) Limited availability = 2; 3) Interested but recruitment closed = 5	20	1				One participant dropped out after the initial assessment because he/she started a new job and no longer had time.
De Dios Perez et al	2025	NA	NA	NA	NA	NA	NA	NA	NA
De Dios Perez et al	2024	NA	NA	NA	NA	NA	NA	NA	NA
De Dios Perez et al	2023	26	4 (Pearson with MS: lost to follow up = 1; Employer [sick leave = 2, too busy = 1])	22 (Participants with MS = 15; Employers = 3; Healthcare Professionals = 4). Post-intervention Interview (MS = 13; Employers = 2; Healthcare Professionals = 4).	Not completed the interview (2 participants with MS, 1 employer). 3 months follow-up assessment (n = 14) lost to follow-up 2 participants with MS; 6 months follow-up assessment (n =12) lost to follow-up 2 participants with MS; 12 months follow-up (n=10). All participants who started the intervention completed it, and there were no dropouts. Data completeness was excellent (100%) for questionnaire.	Only 26% participants with MS agreed to include their employers and designated healthcare professional in the intervention. The recruitment time had to be extended by two months to reach the recruitment target of participants with MS.
Dettmer et al	2022	NA	NA	NA	NA	NA	NA	NA	NA
Dorstyn et al	2022	43	14 (not meeting inclusion criteria = 7; did not complete baseline survey = 6; contact details not provided = 1)	29. Allocation (to MS Jobseek = 14 [received allocated intervention = 12, did not receive allocated intervention due to incorrect contact details = 2]; to information control = 15 [received allocated intervention = 15])	MS JobSeek (43%); Information control (7%)	NR	NR	NR	NR
Dorstyn et al	2018	NA	NA	NA	NA	NA	NA	NA	NA
Dorstyn et al	2017	NR	NR	29	11	NR	NR	NR	NR
Hartvedt et al	2024	NA	NA	NA	NA	NA	NA	NA	NA
Inge et al	2016	NA	NA	NA	NA	NA	NA	NA	NA
Jellie et al	2014	NA	NA	NA	NA	NA	NA	NA	NA
Meyer‑Moock et al	2022	NA	NA	NA	NA	NA	NA	NA	NA
Nornematolahi et al	2013	NA	NA	NA	NA	NA	NA	NA	NA
Rumrill et al	1997	NA	NA	NA	NA	NA	NA	NA	NA
Rumrill et al	2013	NA	NA	NA	NA	NA	NA	NA	NA
Rumrill et al	1996	NA	NA	NA	NA	NA	NA	NA	NA
Stimmel et al	2023	NA	NA	NA	NA	NA	NA	NA	NA
Stimmel et al	2020	628	579 (not meeting inclusion criteria = 404; unemployed = 316, retired = 37; no multiple diagnosis = 7; other = 44; not approached = 123; declined to participate = 30; did not met cut-off on screening measures (included in parent study) = 22	49 (randomized = 44, not randomized = 5 [dropped out prior to testing = 4; lost job prior to testing = 1]). Allocation (randomized to standard-care intervention = 22 [completed the intervention = 14, did not complete the intervention: dropped out prior to testing appointment = 8; dropped out prior to feedback = 0]; randomized to experimental intervention = 22 [completed the intervention = 16, did…	randomized to standard-care intervention = 8; randomized to experimental intervention = 6	NR	NR	NR	NR
Strauser et al	2018	NA	NA	NA	NA	NR	NR	NR	NR
Sweetland et al	2014	NA	NA	NA	NA	NR	NR	NR	NR
Tansey et al	2015	NA	NA	NA	NA	NR	NR	NR	NR
van der Mei et al	2024	NA	NA	NA	NA	NR	NR	NR	NR
Vonck et al	2023	NA	NA	NA	NA	NR	NR	NR	NR
Wickstrom et al	2016	NA	NA	NA	NA	NR	NR	NR	NR
Legend
NR = Not reported
NA = Not applicable; articles that did not adopt a pilot or feasibility study design
